# Supplementary material for: Genome–Wide Transcriptional Profiling and Functional Analysis Reveal That OsPHT4;4 Is Critical for the Growth and Development of Rice
Source: Int J Mol Sci. 2024 Dec 5;25(23):13087. doi: 10.3390/ijms252313087 (PMC11642169; doi:10.3390/ijms252313087)
Supplement: Supplementary file 1 [file ijms-25-13087-s001.zip]

Archive with 1 entries (1 files):
- ijms-3319085-supplementary.docx
